# Supplementary material for: Systematic Review of Management of Moderate Wasting in Children over 6 Months of Age
Source: Nutrients. 2023 Aug 30;15(17):3781. doi: 10.3390/nu15173781 (PMC10490450; doi:10.3390/nu15173781)
Supplement: Supplementary file 1 [file nutrients-15-03781-s001.zip]

Archive with 2 entries (2 files):
- Annex 1. Supporting Tables.pdf
- Annex 2. Supporting Figures.pdf
